# Supplementary material for: recoup: flexible and versatile signal visualization from next generation sequencing
Source: BMC Bioinformatics. 2021 Jan 6;22:2. doi: 10.1186/s12859-020-03902-x (PMC7789646; doi:10.1186/s12859-020-03902-x)
Supplement: Supplementary file 2 — Additional file 2. Library(recoup): Code used to generate all the figures. [file 12859_2020_3902_MOESM2_ESM.txt]

library(recoup)

# Putative file paths
bamPath <- "DIRECTORY_WITH_CEBPa_DATA"
outPath <- "DIRECTORY_TO SAVE_FIGURES"

# Define the main input argument which is a list of BAM files and some 
# optional properties controling colors and sample names. The same input can
# be provided in a tab-delimited file. See man pages.
input <- list(
    list(
        id="CEBPa_e15.5",
        name="CEBPa e15.5",
        file=file.path(bamPath,"CEBPa_e15.5.bam"),
        format="bam",
        color="#FF595E"
    ),
    list(
        id="CEBPa_e18.5",
        name="CEBPa e18.5",
        file=file.path(bamPath,"CEBPa_e18.5.bam"),
        format="bam",
        color="#FFCA3A"
    ),
    list(
        id="CEBPa_P0.5",
        name="CEBPa P0.5",
        file=file.path(bamPath,"CEBPa_P0.5.bam"),
        format="bam",
        color="#8AC926"
    ),
    list(
        id="CEBPa_P14",
        name="CEBPa P14",
        file=file.path(bamPath,"CEBPa_P14.bam"),
        format="bam",
        color="#1982C4"
    ),
    list(
        id="CEBPa_P60",
        name="CEBPa P60",
        file=file.path(bamPath,"CEBPa_P60.bam"),
        format="bam",
        color="#6A4C93"
    ),
    list(
        id="Input",
        name="Input",
        file=file.path(bamPath,"CEBPa_Input.bam"),
        format="bam",
        color="#808080"
    )
)

## Optional - build a recoup annotation database
#localDb <- file.path(getwd(),"annotation.sqlite")
#organisms <- list(
#    hg19=75,
#    hg38=100:101,
#    mm9=67,
#    mm10=100:101
#)
#sources <- "ensembl"
#buildAnnotationDatabase(organisms,sources,forceDownload=FALSE,db=localDb,
#   rc=0.5)

# Profile generation command. It should be noted that if the "output" variable
# is passed again in the "recoup" function, recoup autmatically recognizes what
# need to be changed for the calculation of new profiles according to parameter
# changes and does its best in order to skip unecessary duplicated calculations
# so as to speed-up the process.
output <- recoup(
    input,
    region="tss",
    type="chipseq",
    genome="mm9",
    flank=c(1000,1000),
    binParams=list(regionBinSize=200),
    preprocessParams=list(fragLen=200),
    orderBy=list(
        what="suma",
        order="descending"
    ),
    plotParams=list(
        plot=FALSE,
        heatmapScale="common",
        heatmapFactor=0.8
    ),
    rc=0.5#,
    #localDb=localDb
)

# Save the output for future use - optional
#save(output,file=file.path(outPath,"chipseq.RData"))

# Supplementary Figure 2A
recoupPlot(output,what="profile",device="png",outputDir=outPath,
    outputBase="recoup")

# Figure 1A
p <- getr(output,"profile")
p <- p + 
    geom_line(size=1.5) +
    theme(
        axis.title.x=element_text(size=14),
        axis.title.y=element_text(size=16),
        axis.text.x=element_text(size=14,face="bold"),
        axis.text.y=element_text(size=16,face="bold")
    )
ggsave(filename=file.path(outPath,"pub_profile.png"),plot=p,width=7,height=7,
    dpi=600)
    
# Supplementary Figure 1C
p <- getr(output,"profile")
p <- p + 
    geom_line(size=1.5) +
    facet_grid(.~Condition) +
    theme(
        axis.title.x=element_text(size=14),
        axis.title.y=element_text(size=16),
        axis.text.x=element_text(size=14,face="bold"),
        axis.text.y=element_text(size=16,face="bold"),
        strip.text.x=element_text(size=14,face="bold"),
        panel.spacing=unit(1.5,"lines")
    )
ggsave(filename=file.path(outPath,"pub_profile_grid.png"),plot=p,width=14,
    height=6,dpi=600)

# Figure 1B
recoupPlot(output,what="heatmap",device="png",outputBase="heatmap",
    width=1024,height=640)

# Supplementary Figure 2B
output <- setr(
    output,
    key=list(
        orderBy=list(
            order="ascending"
        ),
        plotParams=list(
            corrScale="each"
        )
    )
)
output <- recoupCorrelation(output)
recoupPlot(output,what="correlation",device="png",outputBase="recoup")

# Figure 2C
output <- setr(
    output,
    key=list(
        plotParams=list(
            conf=FALSE
        )
    )
)
output <- recoupCorrelation(output)

p <- getr(output,"correlation")
p <- p + 
    geom_line(size=2) +
    theme(
        axis.title.x=element_text(size=14),
        axis.title.y=element_text(size=16),
        axis.text.x=element_text(size=14,face="bold"),
        axis.text.y=element_text(size=16,face="bold")
    )
ggsave(filename=file.path(outPath,"pub_correlation.png"),plot=p,width=7.5,
    height=7,dpi=600)

################################################################################

# Indicative code (including pseudo-variables) for Figure 3C

# Create the profiles object
bamPath <- "DIRECTORY_WITH_CHIPSEQ_DATA"
outPath <- "DIRECTORY_TO SAVE_FIGURES" 

inputTf <- list(
    list(
        id="CEBPa_e15.5",
        name="CEBPa e15.5",
        file=file.path(bamPath,"CEBPa_e15.5.bam"),
        format="bam",
        color="#A00000"
    ),
    list(
        id="CEBPa_e18.5",
        name="CEBPa e18.5",
        file=file.path(bamPath,"CEBPa_e18.5.bam"),
        format="bam",
        color="#A00000"
    ),
    list(
        id="CEBPa_P0.5",
        name="CEBPa P0.5",
        file=file.path(bamPath,"CEBPa_P0.5.bam"),
        format="bam",
        color="#A00000"
    ),
    list(
        id="CEBPa_P14",
        name="CEBPa P14",
        file=file.path(bamPath,"CEBPa_P14.bam"),
        format="bam",
        color="#A00000"
    ),
    list(
        id="CEBPa_P60",
        name="CEBPa P60",
        file=file.path(bamPath,"CEBPa_P60.bam"),
        format="bam",
        color="#A00000"
    ),
    list(
        id="HNF4a_e15.5",
        name="HNF4a e15.5",
        file=file.path(bamPath,"HNF4a_e15.5.bam"),
        format="bam",
        color="#00A000"
    ),
    list(
       id="HNF4a_e18.5",
        name="HNF4a e18.5",
        file=file.path(bamPath,"HNF4a_e18.5.bam"),
        format="bam",
        color="#00A000"
    ),
    list(
        id="HNF4a_P0.5",
        name="HNF4a P0.5",
        file=file.path(bamPath,"HNF4a_P0.5.bam"),
        format="bam",
        color="#00A000"
    ),
    list(
        id="HNF4a_P14",
        name="HNF4a P14",
        file=file.path(bamPath,"HNF4a_P14.bam"),
        format="bam",
        color="#00A000"
    ),
    list(
        id="HNF4a_P60",
        name="HNF4a P60",
        file=file.path(bamPath,"HNF4a_P60.bam"),
        format="bam",
        color="#00A000"
    ),
    list(
        id="PolII_e15.5",
        name="PolII e15.5",
        file=file.path(bamPath,"PolII_e15.5.bam"),
        format="bam",
        color="#0000A0"
    ),
    list(
        id="PolII_e18.5",
        name="PolII e18.5",
        file=file.path(bamPath,"PolII_e18.5.bam"),
        format="bam",
        color="#0000A0"
    ),
    list(
        id="PolII_P0.5",
        name="PolII P0.5",
        file=file.path(bamPath,"PolII_P0.5.bam"),
        format="bam",
        color="#0000A0"
    ),
    list(
        id="PolII_P14",
        name="PolII P14",
        file=file.path(bamPath,"PolII_P14.bam"),
        format="bam",
        color="#0000A0"
    ),
    list(
        id="PolII_P60",
        name="PolII P60",
        file=file.path(bamPath,"PolII_P60.bam"),
        format="bam",
        color="#0000A0"
    )
)

# Below, tfData is a custom data.frame which contains processed ChIP-Seq peak
# regions over which the ChIP-Seq read signal will be plotted.

outputTf <- recoup(
    inputTf,
    region="custom",
    type="chipseq",
    genome=tfData,
    flank=c(2000,2000),
    binParams=list(regionBinSize=200),
    preprocessParams=list(fragLen=200),
    plotParams=list(plot=FALSE,heatmap=FALSE,correlation=FALSE),
    rc=0.25
)
save(outputTf,file=file.path(outPath,"chip_2kb_pc.RData"))

# Enhance visualization by normalizing signals in the 0-1 scale
for (n in names(outputTf$data)) {
    message("Transforming ",n)
    message("  normalizing...")
    s <- apply(outputTf$data[[n]]$profile,1,max,na.rm=TRUE)
    outputTf$data[[n]]$profile <- 
        sweep(outputTf$data[[n]]$profile,1,s,"/")
    outputTf$data[[n]]$profile[is.na(output.chip$data[[n]]$profile)] <- 0
    message("  smoothing...")
    outputTf$data[[n]]$profile <- t(apply(outputTf$data[[n]]$profile,1,
    function(x) {
        return(smooth.spline(x)$y)
    }))
}

# Adult mice
play <- outputTf
set.seed(42)
nams <- rownames(tfData[tfData$condition=="CEBPa_P60"
    | tfData$condition=="HNF4a_P60",])
play <- sliceObj(play,i=nams,k=c(5,10,15,21),dropPlots=TRUE)
design <- kmeansDesign(play,kmParams=list(k=4,reference=NULL))
play <- setr(play,list(
    design=design,
    plotParams=list(
        heatmap=TRUE
    )
))
play <- recoupHeatmap(play)
recoupPlot(play,"heatmap",device="png",outputDir=outPath,
    outputBase="CEBPa-HNF4a_H3K27ac_PolII_P60",width=2000,height=2400,res=300)
