# Supplementary material for: recoup: flexible and versatile signal visualization from next generation sequencing
Source: BMC Bioinformatics. 2021 Jan 6;22:2. doi: 10.1186/s12859-020-03902-x (PMC7789646; doi:10.1186/s12859-020-03902-x)
Supplement: Supplementary file 3 — Additional file 3. The complete questionnaire and the answers. [file 12859_2020_3902_MOESM3_ESM.xlsx]

## Sheet: Q1
Question 1		Flexibility
How hard was to install each package in terms of time, documentation, operating system and generally, installation environment?
Answer levels 1-10
1	It was hard, I had to install several packages and the process was unpleasant or I had to abandon.
5	It was not very hard but I had to do some search online to get some answers on installation of dependencies and versions or the package was poorly maintained.
10	It was very easy to install and worked almost out-of-the box.
Answer matrix
		Users
		User 1	User 2	User 3	User 4	Average
Packages	recoup	8	9	9	6	8
	fluff	7	5	5	6	5.75
	ngs.plot	6	8	5	6	6.25
	SeqPlots	4	5	6	1	4
	seqMINER	9	9	8	8	8.5
	CoverageView	5	5	7	5	5.5
	BEDTools+R	8	7	6	6	6.75

## Sheet: Q2
Question 2		Flexibility
How hard did you find to complete the tutorial of each package (if any)?
Answer levels 1-10
1	There were no instructions or tutorial and I was able to find information online only.
5	There was a small tutorial but I had to do some thinking in order to navidate through the software OR there was a small tutorial but the usage was straightforward.
10	I had no problem completing the tutorial and the usage was straighforward.
Answer matrix
		Users
		User 1	User 2	User 3	User 4	Average
Packages	recoup	10	8	6	8	8
	fluff	10	6	8	6	7.5
	ngs.plot	7	5	5	4	5.25
	SeqPlots	9	8	7	NA	8
	seqMINER	6	2	5	6	4.75
	CoverageView	4	5	4	5	4.5
	BEDTools+R	6	4	5	5	5

## Sheet: Q3
Question 3		Flexibility
What type of data did you want to visualize? Did the tool had inherent support for this type of data (e.g. pre-built reference genomic loci)? Please rate accordingly.
Answer levels 0-2
0	There was no support for my data or prebuilt reference loci. It was hard or impossible to use the package.
1	I was able to use the package but it did not have support for my data (e.g. prebuilt reference regions).
2	I was able to use the package for my data easily as it also came with my preferred database of genomic loci.
NA	I did not have this kind of data.
Answer matrix
		ChIP-Seq				ATAC-Seq				RNA-Seq				Other
		Users				Users				Users				Users
		User 1	User 2	User 3	User 4	User 1	User 2	User 3	User 4	User 1	User 2	User 3	User 4	User 1	User 2	User 3	User 4	Average
Packages	recoup	2	2	2	NA	NA	NA	2	2	NA	NA	NA	2	NA	2	2	NA	2
	fluff	2	2	1	NA	NA	NA	1	2	NA	NA	NA	1	NA	1	1	NA	1.375
	ngs.plot	2	2	2	NA	NA	NA	1	2	NA	NA	NA	2	NA	1	1	NA	1.625
	SeqPlots	2	2	2	NA	NA	NA	2	NA	NA	NA	NA	NA	NA	1	2	NA	1.83333
	seqMINER	1	1	1	NA	NA	NA	1	1	NA	NA	NA	1	NA	0	0	NA	0.75
	CoverageView	1	0	1	NA	NA	NA	0	0	NA	NA	NA	0	NA	0	0	NA	0.25
	BEDTools+R	1	0	0	NA	NA	NA	0	0	NA	NA	NA	0	NA	0	0	NA	0.125

## Sheet: Q4
Question 4		Flexibility
Please rate the difficulty of data input and time spent on manual preparation.
Answer levels 1-10
1	I had to transform between different data formats (e.g. BAM to BED) and perform several manual steps with my reads/reference regions to get signal plots.
5	I had to do some processing, like normalize my reads prior to input and manually prepare and provide the reference regions over which to display the signals.
10	I just provided BAM, BED and even BigWig files and the organism of my preference in a config file and the rest was done automatically.
Answer matrix
		Users
		User 1	User 2	User 3	User 4	Average
Packages	recoup	10	8	9	7	8.5
	fluff	8	5	8	5	6.5
	ngs.plot	6	5	6	5	5.5
	SeqPlots	10	8	8	NA	8.66667
	seqMINER	5	5	5	5	5
	CoverageView	2	3	3	2	2.5
	BEDTools+R	4	2	3	1	2.5

## Sheet: Q5
Question 5		Speed
How fast did you get your first signal visualizations? Please take into account also the time spent on user errors due to non-clear instructions and the data preparation.
Answer levels 1-10
1	I had to work all day with several lengthy trial and error attempts and also go through several data preparation steps to succeed.
5	I confronted some difficulties regarding the UI or command line and I had to perform a couple of manual data preparations.
10	I got my results quickly from raw read files. The software also provided a set of useful reference genomic loci for my purposes and the result was easily handled and queried.
Answer matrix
		Users
		User 1	User 2	User 3	User 4	Average
Packages	recoup	8	7	5	7	6.75
	fluff	8	8	5	6	6.75
	ngs.plot	9	8	8	5	7.5
	SeqPlots	8	6	7	NA	7
	seqMINER	8	7	6	8	7.25
	CoverageView	5	3	2	2	3
	BEDTools+R	2	2	1	1	1.5

## Sheet: Q6
Question 6		Visualization
Did the you find the results informative and/or intuitive form early analysis iterations? Did the visualization quality help extract the required information? Did you have to perform additional manipulation steps?
Answer levels 1-10
1	The visualization was very poor and unclear. I was not able to understand easily what I see immediately. I had to code further in order to get decent visualizations.
5	Although the results were visually pleasing, I found difficulties in creating different types of plots and navigating through them. I also had to perform additional steps/runs to create my figures.
10	The results I got were almost ready for publication.
Answer matrix
		Users
		User 1	User 2	User 3	User 4	Average
Packages	recoup	10	9	10	10	9.75
	fluff	10	8	6	8	8
	ngs.plot	8	7	6	7	7
	SeqPlots	8	6	5	NA	6.33333
	seqMINER	6	5	5	7	5.75
	CoverageView	3	1	2	2	2
	BEDTools+R	2	1	1	1	1.25

## Sheet: Q7
Question 7		Visualization
During your analysis, you probably required several types of signal visualizations (averaged coverage profiles, detailed coverage heatmaps, signal correlations, detailed single loci views, faceted plots of all types). Which tool provided all/most of them in one place?
Answer levels 1-10
0	I required this kind of plot but it was not available or required multiple processing and coding steps.
1	I required this kind of plot and it was available.
NA	I did not require this kind of plot.
Answer matrix
		Average coverage profiles				Detailed coverage heatmaps				Coverage correlation plots				Single genomic loci views
		Users				Users				Users				Users
		User 1	User 2	User 3	User 4	User 1	User 2	User 3	User 4	User 1	User 2	User 3	User 4	User 1	User 2	User 3	User 4		Average
Packages	recoup	1	1	1	1	1	1	1	1	1	1	1	1	0	0	NA	0		0.833333
	fluff	1	1	1	1	1	1	1	1	0	0	0	0	1	1	NA	1		0.666667
	ngs.plot	1	1	1	1	1	1	1	1	0	0	0	0	0	0	NA	0		0.333333
	SeqPlots	1	1	1	NA	1	1	1	NA	0	0	0	NA	0	0	NA	NA		0.333333
	seqMINER	1	1	1	1	1	1	1	1	0	0	0	0	0	0	NA	0		0.333333
	CoverageView	1	0	1	0	1	0	1	0	0	0	0	0	0	0	NA	0		0.166667
	BEDTools+R	0	0	0	0	0	0	0	0	0	0	0	0	0	0	NA	0		0
		Faceted average coverage profiles				Faceted detailed coverage heatmaps				Faceted coverage correlation plots				Faceted single genomic loci views
		Users				Users				Users				Users
		User 1	User 2	User 3	User 4	User 1	User 2	User 3	User 4	User 1	User 2	User 3	User 4	User 1	User 2	User 3	User 4
Packages	recoup	1	1	1	1	1	1	NA	NA	1	NA	NA	1	NA	0	NA	NA
	fluff	1	1	1	1	0	0	NA	NA	0	NA	NA	0	NA	1	NA	NA
	ngs.plot	0	0	0	0	0	0	NA	NA	0	NA	NA	0	NA	0	NA	NA
	SeqPlots	0	0	0	NA	0	0	NA	NA	0	NA	NA	NA	NA	0	NA	NA
	seqMINER	0	0	0	0	0	0	NA	NA	0	NA	NA	0	NA	0	NA	NA
	CoverageView	0	0	0	0	0	0	NA	NA	0	NA	NA	0	NA	0	NA	NA
	BEDTools+R	0	0	0	0	0	0	NA	NA	0	NA	NA	0	NA	0	NA	NA

## Sheet: Q8
Question 8		Reusability
How easy was to save and retrieve your results with each tool? How easy it was to repeat the analysis with slight modifications (e.g. removing a set of reference loci, display multiple groups within the same data)?
Answer levels 1-10
1	It was not straightforward or even impossible to save my data in an easy way. I had to perform everything all over again.
5	I could repeat/modify the analysis with certain effort, like keeping/changing configuration in a config file but raw data had to be re-read/imported each time.
10	I was able to repeat and modify the analysis (e.g. zoom-in in profiles, easily change reference loci without repeating the whole analysis, add visualization groups).
Answer matrix
		Users
		User 1	User 2	User 3	User 4	Average
Packages	recoup	10	10	10	10	10
	fluff	6	5	5	5	5.25
	ngs.plot	7	6	5	5	5.75
	SeqPlots	8	6	5	NA	6.33333
	seqMINER	5	5	5	5	5
	CoverageView	2	1	2	1	1.5
	BEDTools+R	1	1	1	1	1
